# Supplementary material for: Establishment and application of a rapid new detection method for antimicrobial susceptibility testing of Klebsiella pneumoniae based on MALDI-TOF MS
Source: Microbiol Spectr. 2024 Dec 10;13(1):e01346-24. doi: 10.1128/spectrum.01346-24 (PMC11705933; doi:10.1128/spectrum.01346-24)
Supplement: Table S1 — Experimental data. [file spectrum.01346-24-s0002.xlsx]

## Sheet: Table S1
Table S1: Experimental data
		BMM (μg/mL)			RDM-MS (μg/mL)			IM-VC (μg/mL)			disk diffusion method (mm)			Viscous string (mm)	bacterial morphology (number)
No.	Strains	MIC 1	MIC 2	MIC 3	MICMS 1	MICMS 2	MICMS 3	MICVC 1	MICVC 2	MICVC 3	ZD 1	ZD 2	ZD 3	/	/
1	ATCC25922	≤0.125	≤0.125	≤0.125	≤0.125	≤0.125	≤0.125	≤0.25	≤0.25	≤0.25	29	28	28	/	/
2	1005	≤0.125	≤0.125	≤0.125	0.25	0.25	0.5	≤0.25	≤0.25	≤0.25	27	27	26	0	smooth (34)
3	1064	64	64	32	256	128	128	≥16	≥16	≥16	6	6	6	0
4	S22181	32	32	64	128	128	64	≥16	≥16	≥16	6	6	6	0
5	1133	≤0.125	≤0.125	≤0.125	0.25	0.25	0.5	≤0.25	≤0.25	≤0.25	28	28	29	0
6	1021	32	64	64	128	128	128	≥16	≥16	≥16	6	6	6	0
7	1137	0.25	0.25	0.5	1	1	0.5	≤0.25	≤0.25	≤0.25	24	24	23	0
8	`1150	32	32	32	128	64	64	≥16	≥16	≥16	6	6	6	0
9	N465	32	32	64	128	64	64	≥16	≥16	≥16	6	6	6	0
10	N451	32	32	16	128	64	64	≥16	≥16	8	6	6	6	0
11	N471	0.25	1	1	1	1	2	≤0.25	1	1	21	20	21	0
12	22-70	32	32	32	64	64	32	≥16	≥16	≥16	6	6	6	0
13	22-77	32	32	32	128	128	256	≥16	≥16	≥16	6	6	6	0
14	22-26	0.5	0.5	1	0.25	1	1	≤0.25	0.25	0.5	23	23	24	0
15	20N358	0.25	0.25	0.5	0.5	0.5	0.5	0.5	0.5	≤0.25	25	26	25	0
16	22-94	32	32	16	128	64	64	≥16	≥16	≥16	6	6	6	0
17	20N405	0.25	0.25	0.5	0.5	0.25	0.25	≤0.25	≤0.25	0.5	26	26	26	0
18	22-96	32	32	32	128	128	64	≥16	≥16	≥16	6	6	6	0
19	20N424	0.125	0.25	0.25	0.25	0.5	1	0.5	0.5	≤0.25	27	27	26	0
20	21-841	32	32	16	64	64	32	≥16	≥16	≥16	6	6	6	0
21	20N501	0.5	0.5	0.5	2	1	1	1	1	1	22	22	23	0
22	21N815	0.5	0.5	0.5	1	0.5	0.5	1	≤0.25	≤0.25	25	25	26	0
23	20N514	0.25	0.25	0.5	1	1	0.5	0.5	≤0.25	≤0.25	23	23	23	0
24	S2089	2	2	4	4	4	4	4	≤0.25	0.5	19	19	20	0
25	21N798	≤0.125	≤0.125	0.25	0.5	0.5	0.25	0.5	≤0.25	≤0.25	28	28	27	0
26	S20293	32	32	64	64	64	32	8	8	≥16	6	6	6	0
27	S20295	1	1	1	1	1	1	1	1	1	21	21	22	0
28	KY1060	256	128	128	256	128	128	8	8	≥16	13	13	15	0
29	S20787	≤0.125	0.25	0.25	0.25	0.25	0.25	≤0.25	≤0.25	≤0.25	25	25	25	0
30	S21N60	4	4	32	8	8	16	8	8	≥16	12	12	13	0
31	S21220	≤0.125	≤0.125	≤0.125	0.125	0.125	0.125	≤0.25	0.5	0.25	25	25	24	0
32	S2164	8	8	8	4	4	4	2	2	2	8	8	8	0
33	S21310	0.5	0.5	0.5	1	1	1	0.5	0.5	≤0.25	26	25	25	0
34	S21307	0.5	0.5	0.5	1	1	1	0.5	0.5	1	27	27	27	0
35	22-285	8	8	1	8	8	8	4	4	8	17	18	18	0
36	1063	≤0.125	≤0.125	≤0.125	0.25	0.25	0.125	≤0.25	≤0.25	≤0.25	26	25	26	>10	mucoid (12)
37	1058	0.5	0.5	0.25	1	1	0.5	≤0.25	≤0.25	≤0.25	25	25	25	>20
38	1057	64	64	64	/	/	/	≥16	≥16	≥16	7	7	7	>30
39	1015	32	32	32	64	64	32	≥16	≥16	≥16	6	6	6	>10
40	1006	≤0.125	≤0.125	≤0.125	0.25	0.25	0.5	≤0.25	≤0.25	≤0.25	24	24	25	>20
41	1135	≤0.125	≤0.125	≤0.125	0.25	0.25	1	≤0.25	≤0.25	≤0.25	27	27	27	<5
42	1124	≤0.125	≤0.125	≤0.125	0.25	0.25	1	≤0.25	≤0.25	≤0.25	24	24	24	<10
43	22-71	1	1	1	1	1	2	≤0.25	0.25	1	23	23	23	<5
44	21-11	128	128	256	128	128	128	≥16	≥16	≥16	6	6	6	>20
45	S1012	16	16	32	/	/	2	≥16	≥16	≥16	6	6	6	>30
46	22-18	128	128	64	64	64	128	≥16	≥16	≥16	6	6	6	<10
47	S20769	1	1	1	0.5	1	1	1	1	0.5	22	23	23	<10
48	22-286*	2	2	2	2	2	32	8	4	≥16	18	14	14	0	rough (1)
